# Supplementary material for: Implementation of Q learning and deep Q network for controlling a self balancing robot model
Source: Robotics Biomim. 2018 Dec 21;5(1):8. doi: 10.1186/s40638-018-0091-9 (PMC6302870; doi:10.1186/s40638-018-0091-9)
Supplement: Supplementary file 2 — Additional file 2. FuzzyPD: Performance Values of Fuzzy PD control system. [file 40638_2018_91_MOESM2_ESM.csv]

0.17051299211856752	0.014995374653099011
0.29521293946992433	0.004524514338575425
0.29112151524976393	-0.002478723404255284
0.29042815938955346	-0.010025901942645674
0.29318908993201287	-0.017505087881591094
0.28566836510594684	-0.024304347826086925
0.3948937756612563	0.013635522664199845
0.4917886955133639	0.004932469935245168
0.4911578041450644	-0.0019347826086956177
0.4972543385555632	-0.010637835337650295
0.5069238419033626	-0.017981036077705806
0.5941205247413921	0.015376133209990775
0.6001520960803037	0.020978723404255342
0.6987023249680491	0.00527243293246997
0.6943423034326719	-0.004654486586493964
0.6933940924454651	-0.014975763182238644
0.6928993736695312	-0.02036077705827935
0.795501049502614	0.015539315448658678
0.7932923050686467	0.02152266419981501
0.9077472428867324	0.006292321924144334
0.8842156194940773	-0.002138760407030496
0.8904183435408248	-0.009685938945420886
0.8897437270281874	-0.017029139685476383
1.0041557725618275	0.014814061054579122
0.9933036081671827	0.021794634597594856
1.1090428159389554	0.0055308048103608065
1.0944648528168017	-0.0030226641998149645
1.0844851091591783	-0.011567067530064729
1.0863007437240537	-0.016825161887141504
1.2016851531817727	0.013091581868640179
1.1932316252765045	0.02116003700277523
1.3049064767746115	0.005693987049028709
1.2944011985250452	-0.003566604995374631
1.290116134379961	-0.012677613320999051
1.2862370894322972	-0.01736910268270117
1.396709291246147	0.014125069380203553
1.3864551202540618	0.02261054579093435
1.4467708336431773	0.0035726179463460017
1.4735306219777844	-0.005402405180388495
1.493594216779549	-0.01220166512488434
1.499715736986812	-0.020632747456059183
1.565470025471632	-0.030514338575393124
1.5879155995649301	-0.036407030527289524
1.5735154520297494	-0.043024976873265466
1.595936040326283	-0.049189639222941686
1.586199908187112	-0.05508233117483809
1.5856668778561394	-0.06088436632747453
1.6715930329287023	-0.02634412580943568
1.6930808181460344	-0.017641073080481004
1.7192076329626118	-0.008484736355226605
1.8163250453859072	-0.002255319148936133
1.7985458662883105	0.004388529139685501
1.7899840665970637	0.011278445883441277
1.799895099313585	0.01907493061979651
1.7935834094309488	0.02543601603453595
1.8914888659521922	-0.00979925994449582
1.9910614303575451	-0.0018667900092506629
1.9779189012595022	0.005204440333025001
2.0015304792018025	0.012003700277520846
1.9927854503342843	0.016899167437557844
1.9934350810501573	0.023970397779833515
2.094027898823387	-0.007034227567067508
2.0935281828881003	-0.012473635522664173
2.2256968013222647	-0.00003098982423678509
2.198868302046555	0.00819611470860318
2.199555411457575	0.0156753006475486
2.1968944241021724	0.024242368177613348
2.3454018228995555	-0.007246858968968095
2.3519937575168086	-0.013969472710453262
2.481216134082511	-0.021086031452358905
2.507003142063094	-0.030641258094357054
2.491227109986089	-0.037222941720629024
2.488378729154955	-0.043206290471785355
2.5899959645955226	-0.013017576318223839
2.6185172516020163	-0.002818686401480086
2.6470010599133627	0.006972247918593924
2.6752724889522135	0.014451433857539345
2.760034305895558	0.021305087881591148
2.771727658781268	0.02848510638297875
2.80354124094141	0.03448658649398707
2.801800563766827	0.04056059204440336
2.8545081020412004	0.013771507863089755
2.867313322882925	0.0030286771507863353
2.8802184869117067	-0.006626271970397751
2.893236087025927	-0.015057354301572595
2.8994200717251015	-0.02280851063829785
2.9126875298069654	-0.028519888991674347
2.9259549878888302	-0.03423126734505086
2.9392224459706933	-0.039942645698427356
2.945556345450454	-0.0460619796484736
2.997580938613268	-0.055263644773357976
3.016434804421693	-0.06272016651248842
3.015678984069572	-0.07094727104532837
3.011219019347137	-0.08196207215541164
3.0244989703273832	-0.08753746530989821
3.1108248981481763	-0.04864569842738202
3.1325458841353084	-0.03740425531914891
3.170707524393377	-0.022355226641998113
3.1607090413881798	-0.03110360777058277
3.199099718116587	-0.013561517113783506
3.21155513780361	-0.0030906567992599193
3.237619488128276	0.005385753931544904
3.298276674073171	0.015086031452358956
3.3220798097906643	0.023970397779833515
3.3231750205488346	0.03589176688251622
3.3122603916622797	0.04219241443108236
3.399510793963353	0.016083256244218344
3.3987862058571876	0.00819611470860318
3.4190496870330653	0.0035726179463460017
3.4344159520431345	-0.004314523589269162
3.488710088412045	-0.013833487511563339
3.555103596864085	-0.01675716928769655
3.5013529015747995	-0.02634412580943568
3.5260638545747316	-0.032599444958371845
3.518599347791385	-0.03878677150786307
3.5971734321660414	-0.009209990749306174
3.611752644578033	-0.0006429232192414203
3.6399553626757806	0.0060883441258094695
3.6547407079110785	0.016899167437557844
3.7245104221509004	0.025704209065679953
3.7377435247622133	0.03463163737280299
3.718962534194353	0.040379278445883474
3.7928996711194936	0.019482886216466266
3.803581099236248	0.01064384828862168
3.8221268068845795	-0.00016697502312670864
3.831902499868627	-0.006354301572617918
3.9105640345319586	-0.013357539315448627
3.941171635568274	-0.017981036077705806
3.8921744881134037	-0.02586817761332097
3.9273507420880795	-0.03330656799259943
3.911707134733927	-0.03844680851063827
4.004183732858207	-0.007668825161887105
4.01151289990908	-0.0029546716003699958
4.026704264341799	0.012275670675300679
4.019058610531911	0.004116558741905668
4.061842623191381	0.0194375578168363
4.1398249606126685	0.02756040703052732
4.1254981047479955	0.03675300647548569
4.119143383770932	0.042645698427382084
4.206289678585487	0.015403330249768768
4.2193072786997075	0.006972247918593924
4.2394333379933835	0.0008529139685476694
4.245592336895793	-0.007170212765957418
4.342984474103511	-0.01296318223866788
4.328292825606081	-0.022754116558741877
4.3225298515823845	-0.03293940795559665
4.318538370549282	-0.038854764107308024
4.41174788537865	-0.0000989824236817538
4.440362869123009	0.011119796484736377
4.475857275576484	0.022157261794634626
4.545484362559776	0.029409805735430186
4.5496195119242735	0.03688899167437561
4.546883567178579	0.04464014801110086
4.613383265266868	0.017851063829787267
4.626463329872999	0.010099907493062013
4.625763727563598	0.002484736355226669
4.68491343710371	-0.004223866790009231
4.710640479172058	-0.011929694727104506
4.71731668406749	-0.021829417206290433
4.705303512983196	-0.03249065679925993
4.704743831135675	-0.03858279370952819
4.801532561351534	0.0016008325624422143
4.8386177301990045	-0.0075781683626271745
4.922235197650543	-0.013180758556891742
4.899324887737428	-0.022355226641998113
4.905492215238758	-0.03028769657724327
4.9049425277099425	-0.0362710453283996
5.011412837742038	-0.0032991674375577873
5.0051980372268545	0.004116558741905668
5.100081600439434	-0.013969472710453262
5.083303637912179	-0.021448658649398683
5.100976924823489	-0.029245143385753916
5.098170186986962	-0.034775208140610525
5.218108257904981	-0.00533441258094354
5.218926542749013	0.0035726179463460017
5.327439858096539	-0.016281221091581838
5.326471658471921	-0.026820074005550393
5.318932194298282	-0.0338233117483811
5.430766122035788	-0.00251951896392226
5.439767671750087	0.005385753931544904
5.500391543299296	-0.010297872340425507
5.5204051665075315	-0.017641073080481004
5.533485231113663	-0.025392229417206258
5.626659765827561	-0.03205550416281218
5.6201984387843025	-0.04233598519888988
5.600216047822022	-0.0496655874190564
5.604224186052968	-0.05607955596669749
5.704234001901697	-0.018366327474560573
5.714294949398805	-0.00893802035152634
5.735720270124226	-0.0009148936170212535
5.822702075110082	0.007584181313598545
5.82428742391478	0.01733432007400558
5.820890604844668	0.025398242368177643
5.900963837025184	-0.0037705827937094955
5.920715109367394	-0.013969472710453262
5.934020046144404	-0.019272895467160003
6.024398670200373	-0.02634412580943568
6.005042173447039	-0.03436725254394077
6.014682526698613	-0.04202775208140609
6.00032402215804	-0.04819241443108231
6.0065350748037085	-0.05564893617021273
6.104723009638372	-0.012745605920444006
6.121700858539739	-0.0030906567992599193
6.222910825493049	0.0026479185938945715
6.221126839604076	0.013254764107308081
6.220457220250791	0.020978723404255342
6.221031893576371	0.02723404255319152
6.30031182670962	-0.01056984273820534
6.320100577746976	-0.02036077705827935
6.340139186751976	-0.027432007400555014
6.429001172944349	-0.03599907493061977
6.397181760764963	-0.044566142460684535
6.396444679760415	-0.05258926919518962
6.494456094567935	-0.024117997738719255
6.484756978423972	-0.02960777058279368
6.520536639390506	-0.015465309898242338
6.5417995524369585	-0.009209990749306174
6.563249858959144	-0.0009148936170212535
6.639643932566111	0.004932469935245168
6.640538424090274	0.01466901017576322
6.629728272850189	0.02210689690615688
6.634996574367944	0.029409805735430186
6.714438915180161	-0.006626271970397751
6.727581444278203	-0.013697502312673429
6.813157798196066	-0.02049676225716926
6.792890152720727	-0.028429232192414403
6.808422989709223	-0.03450323774283069
6.797978926661729	-0.04309750231267344
6.800210991172677	-0.04882701202590191
6.792756895137982	-0.0549010175763182
6.904876493818495	-0.010479185938945396
6.921908478612853	-0.00023496762257166348
6.99857489740455	0.00857687326549493
7.013400219914672	0.019822849213691054
7.0072849461566005	0.028321924144310853
7.087164538412193	-0.0029546716003699958
7.107003261043079	-0.01220166512488434
7.120183268836268	-0.01886493987049026
7.2133827893469284	-0.025256244218316348
7.2014245870155165	-0.03531914893617019
7.2090902294628165	-0.04195522664199812
7.196633560485955	-0.049937557816836245
7.286051480656333	-0.014921369102682672
7.300393327999064	-0.00893802035152634
7.314735175341795	-0.0029546716003699958
7.398187736534689	0.004660499537465335
7.412621198465557	0.011641073080481068
7.3992621257955555	0.016355226641998177
7.399786827527606	0.022066604995374682
7.400417718895907	0.02893385753931548
7.480428486584511	-0.0009148936170212535
7.493758409158286	-0.005946345975948161
7.50702586724015	-0.011657724329324673
7.520118424744664	-0.019272895467160003
7.613455367137529	-0.024168362627197015
7.607128963396798	-0.03298020351526361
7.587230274853681	-0.03939870490286769
7.593426752451236	-0.04701387604070302
7.592927036515949	-0.052453283996299685
7.693170053134478	-0.01220166512488434
7.707711786851323	-0.004042553191489329
7.784258273818553	0.003463829787234071
7.796186493193849	0.013200370027752109
7.804556735109905	0.024242368177613348
7.880001348439826	-0.005266419981498585
7.899977492952916	-0.013017576318223839
7.919728765295124	-0.023216466234967592
8.001907050853038	-0.02947178538390377
7.997434593232221	-0.04062257169287693
8.000176784427108	-0.048305735430157246
7.992674798948613	-0.0549010175763182
8.090552493473455	-0.015374653098982408
8.121539045760695	-0.0033626271970397525
8.20766508720737	0.00833209990749309
8.213184449712616	0.018367807585568954
8.2105884254288	0.02764199814986127
