# Supplementary material for: Implementation of Q learning and deep Q network for controlling a self balancing robot model
Source: Robotics Biomim. 2018 Dec 21;5(1):8. doi: 10.1186/s40638-018-0091-9 (PMC6302870; doi:10.1186/s40638-018-0091-9)
Supplement: Supplementary file 4 — Additional file 4. LQ1R1: Performance values of LQR control system with Q 10 and R 100. [file 40638_2018_91_MOESM4_ESM.csv]

0.27519624906759477	0.016624120046696278
0.33606365218626744	0.04006263450723879
0.6133484886157778	0.030963101997169507
0.7129044862004048	0.01577147225422526
0.941952900223777	0.03167138484735743
1.0909387987070644	0.008484971984084821
1.2548929066174117	0.02278077429602443
1.5055233900472418	0.01722227670162535
1.5713138919475718	0.03742825303361985
1.8219443753774018	0.019800937359204407
2.0725748588072315	0.007318689383048138
2.179987923134301	0.02915026010468763
2.448520583951976	0.015696739868907628
2.7242141157247888	0.0145802065507733
2.789378041416545	0.034085142752937225
3.047248961034348	0.014677164781575325
3.1962348595176353	0.03322138410806158
3.346613149575534	0.013170088870163799
3.513700138528753	0.03142431386118599
3.726736049444108	-0.0037287100204504986
3.767463503001456	-0.0267515525638527
4.0525556779028875	-0.020415980551929502
4.117719603594643	-0.0042460743813241275
4.381160089510886	-0.02285744828710251
4.499513373352751	-0.004760926155897738
4.751814726672112	-0.01806741188825184
4.929762369907292	-0.0007739085315935923
5.050900436898376	-0.020988236357824097
5.283429829858274	-0.002238822483500602
5.395935069086776	-0.02101416168010184
5.543807054310375	-0.002994121153090945
5.531275530138883	-0.027618608978247305
5.694185344368273	0.0327094446494266
5.915575604731289	-0.0028677304483006316
5.997448229318367	-0.02364141328220698
6.2581039320853895	-0.004961881146961555
6.533797463858202	-0.007835885335872261
6.802330124675877	-0.018584066525073162
6.909743189002948	0.004713451463185414
7.192955635278655	-0.004779028198104884
7.2230312932902345	-0.012688706974891384
7.4767946577629365	0.004173602310138136
7.624040066777963	-0.012670076718518886
7.782772706283521	0.00272172715834873
8.033999928959613	-0.01056491893153233
8.041757539161011	0.012399467231092087
8.347735587681598	0.004192018425632771
8.413526089581925	-0.013185228290321482
8.692004404503958	0.009599265938666834
8.810357688345825	-0.009360101169668178
9.043682733634071	0.00044681683833897035
9.144531666252263	0.016202609221619868
9.393769758107481	-0.002450488844535026
9.512123041949348	0.018154431942884797
9.764145916953787	-0.0008414818752691677
9.913131815437076	0.01975506362448376
10.078428586651512	-0.0008622569394816648
10.326672113096294	0.015537344894447913
10.408544737683371	-0.004734658208215392
10.655276524704295	0.011342848552942875
10.851802649806412	-0.014853610066796752
11.015905942528324	-0.0318546010631926
11.141817923489505	-0.008336140674921166
11.396028842396902	-0.026528417769138224
11.503441906723971	-0.006382686404110827
11.771974567541648	-0.020182703266546143
12.052680708983058	-0.018934768099875432
12.16671757894363	-0.0058310595027819545
12.39855077611622	-0.024621921533683866
12.505963840443293	-0.0007929976612758294
12.774496501260966	-0.01597900103033295
13.044620466735338	-0.013482265481323419
13.144176464319965	0.002367538146393011
13.373224878343336	-0.017676761822828457
13.522210776826626	0.0030338017976615506
13.672589066884523	-0.016162357534708405
13.9023336766952	0.0019037090049806582
14.00974674102227	-0.01850232589284434
14.278279401839942	-0.0037963318162035353
14.558985543281356	-0.00545896831343845
14.645870777537027	-0.018822843801055145
14.879792562071536	-0.0003225774305064544
15.090322168152593	-0.00482891826395665
15.10535999715838	-0.018948473116057518
